# Supplementary material for: Probing the Statistical Properties of Unknown Texts: Application to the Voynich Manuscript
Source: PLoS One. 2013 Jul 2;8(7):e67310. doi: 10.1371/journal.pone.0067310 (PMC3699599; doi:10.1371/journal.pone.0067310)
Supplement: Table S1 — List of Books in English. (TEX) [file pone.0067310.s002.tex]

\begin{table*}[h]
    \centering
    \caption{\label{tab.en} List of Books in English.}
        \begin{tabular}{|c|c|c|}
        \hline
        {\bf Year} & {\bf Title} & {\bf Author} \\
        \hline
        1605 & The Advancement of Learning & Francis Bacon \\
        1612 & True Christianity & Johann Arndt \\
        1624 & Devotions upon Emergent Occasions &  John Donne \\
        1651 & Leviathan  & Thomas Hobbes \\
        1726 & Gulliver's Travels & Jonathan Swift \\
        1748 & Life's Progress through the Passions & Eliza Haywood \\
        1771 & The Expedition of Humphry Clinker & Tobias Smollett \\
        1792 & A Vindication of the Rights of Woman & Mary Wollstonecraft \\
        1811 & Sense and Sensibility & Jane Austen \\
        1826 & The Last of the Mohicans & James Fenimore Cooper \\
        1847 & Wuthering Heights & Emily Bront� \\
        1878 & The Return of the Native & Thomas Hardy \\
        1909 & The Lady of the Shroud &  Bram Stoker \\
        1913 & The New Freedom & Woodrow Wilson \\
        1920 & The Age of Innocence &  Edith Wharton \\
        \hline
    \end{tabular}
\end{table*}
