# Supplementary material for: Probing the Statistical Properties of Unknown Texts: Application to the Voynich Manuscript
Source: PLoS One. 2013 Jul 2;8(7):e67310. doi: 10.1371/journal.pone.0067310 (PMC3699599; doi:10.1371/journal.pone.0067310)
Supplement: Table S2 — List of Books in Portuguese. (TEX) [file pone.0067310.s003.tex]

\begin{table*}[h]
    \centering
    \caption{\label{tab.pt} List of Books in Portuguese.}
        \begin{tabular}{|c|c|c|}
        \hline
        {\bf Year} & {\bf Title} & {\bf Author} \\
        \hline
        1845 & Moço Loiro & Joaquim Manuel de Macedo \\
        1848 & Os Dois Amores & Joaquim Manuel de Macedo \\
        1862 & Amor de Perdição & Camilo Castelo Branco \\
         1863 & Pupilas do Senhor Reitor & Júlio Dinis \\
        1875 & A Escrava Isaura & Bernardo Guimarães \\
        1876 & Helena & Machado de Assis \\
        1879 & O Sacrifício & Franklin Távora \\
        1884 & Casa de Pensão & Aluísio Azevedo \\
        1887 & A Relíquia & Eça de Queirós \\
        1888 & Os Maias & Eça de Queirós \\
        1891 & O Missionário & Inglês de Souza \\
        1899 & Dom Casmurro & Machado de Assis \\
        1902 & Os Sertões & Euclides da Cunha \\
        1920 & Cemitério dos Vivos & Lima Barreto \\
        1948 & Clara dos Anjos & Lima Barreto \\
        \hline
    \end{tabular}
\end{table*}
