# Supplementary material for: Probing the Statistical Properties of Unknown Texts: Application to the Voynich Manuscript
Source: PLoS One. 2013 Jul 2;8(7):e67310. doi: 10.1371/journal.pone.0067310 (PMC3699599; doi:10.1371/journal.pone.0067310)
Supplement: Table S4 — Distance between original and shuffled texts. If then the text is considered to be significantly different from its shuffled version. (TEX) [file pone.0067310.s005.tex]

\begin{table*}[h]
    \centering
    \caption{\label{tab.00} Distance between original and shuffled texts. If $D > 1$ then the text is considered  to be significantly different from its shuffled version.
    }
        \begin{tabular}{|c|c|c|c|c|c|c|c|c|c|c|c|c|c|c|c|c|c|c|c|c|}
        \hline
        {\bf Book} & $ L^*$ & $ C^*$ & $ I $ & $ I^*$ & $B$ & $ k $ &  $\gamma_s$ &  $m_{G}$ & $m_{F}$ &  $m_{J}$ & $m_{D}$ & $m_{I}$  &  $m_{M}$  & $m_{A}$ & $m_{L}$ \\
        \hline
        {\bf DCO} & 22.1 & 81.7 & 34.8 & 21.1 & 790.5 & 195.9 & 55.6 & 95.5 & 158.3 & 59.2 & 107.7 & 186.1 & 59.6 & 549.1 & 1030.8 \\
        {\bf DRA} & 25.1 & 62.0 & 26.6 & 23.2 & 3234.7 & 185.7 & 45.0 & 79.5 & 71.2 & 66.2 & 86.9 & 146.2 & 86.6 & 483.2 & 1237.3  \\
        {\bf EVE} & 31.6 & 90.6 & 35.9 & 13.0 & 946.5  & 243.2 & 57.5 & 117.2 & 92.2 & 82.5 & 105.9 & 247.5 & 73.5 & 546.1 & 815.3 \\
        {\bf GEP} & 31.2 & 41.6 & 22.8 & 41.9 & 1273.4 & 234.6 & 117.3 & 147.9 & 87.2 & 81.0 & 69.6 & 242.0 & 135.3 & 569.0 & 877.2\\
        {\bf HTJ} & 31.9 & 90.3 & 17.2 & 14.4 & 36402.3 & 168.0 & 61.7 & 132.2 & 83.9 & 57.4 & 93.9 & 147.3 & 58.6 & 561.8 & 483.4 \\
        {\bf MDC} & 24.2 & 34.2 & 18.7 & 19.9 & 660.2 & 96.8 & 48.6 & 125.9 & 91.9 & 78.3 & 75.9 & 138.0 & 63.8 & 540.9 & 929.3 \\
        {\bf PER} & 34.4 & 87.5 & 24.5 & 26.1 & 7138.6 & 157.1 & 40.2 & 77.8 & 80.4 & 42.7 & 85.0 & 205.9 & 71.9 & 347.8 & 907.3 \\
        {\bf PPR} & 43.6 & 52.4 & 13.1 & 19.4 & 5604.7 & 238.8 & 24.8 & 235.4 & 136.4 & 83.7 & 112.2 & 284.2 & 105.5 & 543.9 & 1376.7 \\
        {\bf RCR} & 50.4 & 80.3 & 21.9 & 20.1 & 88327.9 & 355.9 & 38.5 & 166.6 & 103.4 & 81.0 & 136.6 & 251.2 & 51.7 & 794.9 & 1786.0  \\
        {\bf ULY} & 30.06 & 24.3 & 33.5 & 31.1 & 197.5 & 112.3 & 76.8 & 56.6 & 137.0 & 73.0 & 102.8 & 159.9 & 81.4 & 385.6 & 998.4 \\
        \hline
        {\bf MOR}  & 48.2 & 39.9 & 29.6 & 35.4 & 59.2  & 93.7  & 26.9 & 73.9 & 72.6 & 33.1 & 76.3 & 141.5 & 40.9 & 329.7 & 430.5 \\
        {\bf CPE}  & 43.1 & 41.1 & 32.5 & 14.7 & 969.1 & 109.5 & 21.8 & 67.4 & 103.6 & 26.1 & 54.5 & 143.8 & 60.7 & 422.6 & 784.9 \\
        {\bf BRC}  & 35.6 & 38.8 & 31.3 & 19.7 & 137.1 & 84.9 & 19.4 & 50.0 & 96.4 & 27.0 & 55.8 & 263.6 & 49.3 & 262.4 & 349.0 \\
        {\bf CON}  & 47.8 & 55.5 & 14.0 & 13.4 & 563.7 & 98.4 & 14.3 & 37.7 & 100.0 & 18.3 & 23.3 & 181.2 & 97.0 & 410.3 & 980.7 \\
        {\bf EJC}  & 41.7 & 49.3 & 22.2 & 35.3 & 79.4  & 99.1  & 12.8 & 53.8 & 81.3 & 18.6 & 47.5 & 149.0 & 48.3 & 191.3 & 286.9 \\
        {\bf GSV}  & 24.3 & 14.4 & 30.7 & 20.7 & 46.1  & 75.5  & 19.4 & 55.3 & 55.6 & 17.9 & 30.2 & 115.8 & 30.7 & 201.1 & 415.2 \\
        {\bf MSM}  & 35.7 & 33.2 & 19.2 & 29.5 & 272.6 & 116.9 & 41.9 & 74.7 & 93.5 & 41.7  & 62.1 & 124.9 & 47.2 & 584.6 & 871.7 \\
        {\bf GUA}  & 46.4 & 74.5 & 27.7 & 26.5 & 255.6 & 90.6  & 27.8 & 58.1 & 172.6 & 28.9 & 67.6 & 244.0 & 87.7 & 350.6 & 1111.8 \\
        {\bf POL}  & 37.4 & 51.8 & 19.3 & 14.0 & 164.7 & 115.1 & 26.1 & 44.3 & 82.1  & 32.3 & 55.2 & 112.9 & 83.7 & 239.2 & 398.3 \\
        {\bf PBA}  & 45.8 & 31.5 & 20.3 & 18.4 & 150.1 & 91.2  & 30.4 & 50.4 & 99.3  & 45.1 & 60.3 & 130.3 & 90.3 & 302.4 & 400.2 \\
        \hline
        \end{tabular}
\end{table*}
