# Supplementary material for: Probing the Statistical Properties of Unknown Texts: Application to the Voynich Manuscript
Source: PLoS One. 2013 Jul 2;8(7):e67310. doi: 10.1371/journal.pone.0067310 (PMC3699599; doi:10.1371/journal.pone.0067310)
Supplement: Table S5 — Values of compatibility with natural language manuscripts. Texts are considered incompatible with natural languages whenever . (TEX) [file pone.0067310.s006.tex]

\begin{table*}[h]
    \centering
    \caption{\label{tab.00} Values of compatibility with natural language manuscripts. Texts are considered incompatible with natural languages whenever $c < 0.05$. }
        \begin{tabular}{|c|c|c|c|c|c|c|c|c|c|c|c|c|c|c|c|c|c|c|c|c|}
        \hline
        {\bf Book} & $r$ & $L$ & $L^*$ & $C$ & $C^*$ & $I$ & $I^*$ & $B$ & $s^*$ & $\gamma_s$ \\
        \hline
        {\bf DCO} & 0.20 & 0.91 & 0.74 & 0.69 & 0.96 & 0.91 & 0.60 & 0.94 & 0.55 & 0.74 \\
        {\bf DRA} & 0.19 & 0.99 & 0.81 & 0.31 & 0.93 & 0.49 & 0.96 & 0.60 & 0.29 & 0.55 \\
        {\bf EVE} & 0.12 & 0.98 & 0.45 & 0.69 & 0.83 & 0.98 & 0.87 & 0.98 & 0.68 & 0.63 \\
        {\bf GEP} & 0.33 & 0.97 & 0.77 & 0.79 & 0.77 & 0.87 & 0.39 & 0.86 & 0.23 & 0.89 \\
        {\bf HTJ} & 0.13 & 0.83 & 0.33 & 0.36 & 0.65 & 0.66 & 0.99 & 0.28 & 0.27 & 0.68 \\
        {\bf MDC} & 0.18 & 0.96 & 0.99 & 0.60 & 0.70 & 0.73 & 0.94 & 0.95 & 0.11 & 0.68 \\
        {\bf PER} & 0.25 & 0.85 & 0.61 & 0.43 & 0.99 & 0.78 & 0.94 & 0.53 & 0.47 & 0.48 \\
        {\bf PPR} & 0.15 & 0.91 & 0.42 & 0.60 & 0.96 & 0.39 & 0.74 & 0.46 & 0.65 & 0.48 \\
        {\bf RCR} & 0.19 & 0.95 & 0.55 & 0.38 & 0.84 & 0.41 & 0.85 & 0.23 & 0.47 & 0.39 \\
        {\bf ULY} & 0.21 & 0.58 & 0.72 & 0.73 & 0.54 & 0.81 & 0.43 & 0.65 & 0.15 & 0.98 \\
        \hline
        {\bf MOR} & 0.09 & 0.69 & 0.64 & 0.29 & 0.98 & 0.94 & 0.69 & 0.77 & 0.13 & 0.73 \\
        {\bf CPE} & 0.08 & 0.85 & 0.50 & 0.28 & 0.84 & 0.55 & 0.24 & 0.28 & 0.19 & 0.54 \\
        {\bf BRC} & 0.09 & 0.47 & 0.80 & 0.08 & 1.00 & 0.79 & 0.38 & 0.96 & 0.17 & 0.63 \\
        {\bf CON} & 0.07 & 0.58 & 0.27 & 0.37 & 0.19 & 0.48 & 0.22 & 0.35 & 0.39 & 0.52 \\
        {\bf EJC} & 0.07 & 0.72 & 0.79 & 0.24 & 0.57 & 0.75 & 0.69 & 0.91 & 0.08 & 0.41 \\
        {\bf GSV} & 0.15 & 0.43 & 0.79 & 0.07 & 0.57 & 0.43 & 0.36 & 0.68 & 0.24 & 0.58 \\
        {\bf MSM} & 0.10 & 0.83 & 0.60 & 0.60 & 0.91 & 0.86 & 1.00 & 0.77 & 0.70 & 0.84 \\
        {\bf GUA} & 0.07 & 0.80 & 0.31 & 0.62 & 0.51 & 0.94 & 0.50 & 0.70 & 0.80 & 0.87 \\
        {\bf POL} & 0.12 & 0.82 & 0.63 & 0.18 & 0.74 & 0.57 & 0.35 & 0.63 & 0.23 & 0.55 \\
        {\bf PBA} & 0.10 & 0.79 & 0.38 & 0.38 & 0.88 & 0.57 & 0.90 & 0.91 & 0.35 & 0.98 \\
        \hline
        \end{tabular}
\end{table*}
