# Supplementary material for: Probing the Statistical Properties of Unknown Texts: Application to the Voynich Manuscript
Source: PLoS One. 2013 Jul 2;8(7):e67310. doi: 10.1371/journal.pone.0067310 (PMC3699599; doi:10.1371/journal.pone.0067310)
Supplement: Supporting Information S1 — (TEX) [file pone.0067310.s007.tex]

\documentclass[aps,pre,onecolumn,superscriptaddress,showpacs]{revtex4}

\usepackage{amsfonts,amssymb,amsmath,latexsym,epsfig,wasysym}
\usepackage[sort&compress]{natbib}
\usepackage{bm}% bold math
\usepackage{hyperref}% add hypertext capabilities
\usepackage[latin1]{inputenc}
%\usepackage{subfigure}
%\usepackage{amsmath}
%\usepackage{underscore}
\usepackage{ulem}
\usepackage{multirow}
%\usepackage{multicol}
\usepackage{rotating}

\usepackage{color}
\definecolor{greencolor}{rgb}{0,0.5,0.2}
\definecolor{redcolor}{rgb}{.7,0.,0.}
\definecolor{bluecolor}{rgb}{0,0.,1.}
\definecolor{greycolor}{rgb}{.5,.5,.5}
\def\Red#1{{\color{redcolor} #1}}
\def\Green#1{{\color{greencolor} #1 }}
\def\Blue#1{{\color{bluecolor} #1}}
\def\Grey#1{{\color{greycolor} #1}}

\setcounter{table}{0}
\renewcommand{\thetable}{S\arabic{table}}
\renewcommand\tablename{{\bf Table}}

\setcounter{figure}{0}
\renewcommand{\thefigure}{S\arabic{figure}}
\renewcommand\figurename{{\bf Figure}}

%\addtolength{\topmargin}{1.5cm}
%\baselineskip 25pt

\begin{document}

\title{Probing the statistical properties of unknown texts:
%\sout{an exemplified}
application to the Voynich Manuscript}

\author{Diego R. Amancio}
\affiliation{
Institute of Physics of S\~ao Carlos,
University of S\~ao Paulo,
P. O. Box 369,
Postal Code 13560-970,
S\~ao Carlos,
S\~ao Paulo,
Brazil}

\author{Eduardo G. Altmann}
\affiliation{Max Planck Institute for the Physics of Complex Systems (MPIPKS),
01187 Dresden,
Germany}

\author{Diego Rybski}
\affiliation{
Potsdam Institute for Climate Impact Research (PIK),
P.O. Box 60 12 03,
14412 Potsdam,
Germany}

\author{Osvaldo N. Oliveira Jr.}
\affiliation{
Institute of Physics of S\~ao Carlos,
University of S\~ao Paulo,
P. O. Box 369,
Postal Code 13560-970,
S\~ao Carlos,
S\~ao Paulo,
Brazil}

\author{Luciano da F. Costa}
\affiliation{
Institute of Physics of S\~ao Carlos,
University of S\~ao Paulo,
P. O. Box 369,
Postal Code 13560-970,
S\~ao Carlos,
S\~ao Paulo,
Brazil}

%\author{{\bf more authors in the correct order}}

%\begin{abstract}
%%\sout{While the statistical analysis of text has been proven efficient for many natural language processing tasks, including real-world applications such as machine translation, no comprehensive investigation has been performed addressing the validity of statistical metrics. }
%Statistical analysis of text has been proven efficient for many natural language processing tasks.
%In this study we established a framework that allows one to determine if a text is compatible with a natural language and even identify which languages are closest, without any knowledge of the meaning of the words. The approach is based on three types of statistical measures, i.e. obtained from first-order statistics of word properties in a text, from the topology of complex networks representing text, and from intermittency concepts where text is treated as a time series. Comparative experiments were performed with the New Testament in 15 different languages and with distinct books in English and Portuguese. The metrics found to be informative in distinguishing real texts from their shuffled versions include assortativity, degree and selectivity of words. As an illustration, we analyze an undeciphered medieval manuscript known as the Voynich Manuscript. We show that it is mostly compatible with natural languages and incompatible random texts. Because we were also able to identify statistical measures that are more dependent on the syntax than on the semantics, the framework may also serve for text analysis in language-dependent applications.
%\end{abstract}

\pacs{89.75.Hc,89.20.Ff,02.50.Sk}

\maketitle

%%%%%%%%%%%%%%%%%%%%%%%%%%%%%%%%% Introduction %%%%%%%%%%%%%%%%%%%%%%%%%%%%%%%%%

\tableofcontents


\section{Network Characterization}
\label{app:netmes}

Texts have been characterized using complex networks
%~\cite{smallWorld,patterns,rede3,rede4,comparing},
where the nodes represent words and links are established based on word co-occurrence. Let $A =
\{a_{ij}\}$ be the matrix representation of an undirected, non-weighted network,
with every distinct word becoming a node and links between two nodes established
if the corresponding words appear at least once adjacent in the text.
If words $i$ and $j$ are adjacent, then $a_{ij} = 1$; otherwise, $a_{ij} = 0$ and $a_{ji} = 0$.
For the weighted, directed version of $A$, referred to as $W = \{w_{ij}\}$, the element $w_{ij}$
stores the number of times that word $i$ appeared immediately before word
$j$. In most applications of co-occurrence networks, the
stopwords
%~\footnote{Stopwords are highly frequent words usually conveying little semantic information, e.g. articles and prepositions.}
are removed and the
remaining words are lemmatized.
%~\footnote{The lemmatization consists in transforming the word to its canonical form. Thus conjugated verbs are converted to their infinitive form and plural nouns are converted to their singular form.}
Here, we decided not to do this because in unknown manuscripts it is
impossible to derive lemmatized word forms or identify stopwords.
To characterize the structure and organization of the networks, some topological
metrics of complex networks were extracted, as follows.

\begin{itemize}

\item

{
Many real world networks exhibit degree correlations, i.e. the tendencies of
nodes of certain degree to be connected to nodes with similar degree
%~\cite{assortative,origins}.
One way to measure degree correlations is the Pearson correlation coefficient,
$r$, of the degree $k_i = \sum_j a_{ij}$  of  all linked pairs of nodes.
\begin{equation}
r = \frac{ e^{-1} \sum_{j>i}^{}k_ik_ja_{ij} - \bigg{[} e^{-1}\sum_{j>i}^{}\frac{1}{2}(k_i + k_j)a_{ij}\bigg{]}^2}{e^{-1}\sum_{j>i}^{}\frac{1}{2}(k_i^2 + k_j^2)a_{ij} - \bigg{[} e^{-1}\sum_{j>i}^{}\frac{1}{2}(k_i + k_j)a_{ij}\bigg{]}^2},
\end{equation}
where $e = 1/2 \sum_i k_i$ is the number of edges. One distinguishes assortative ($r > 0$) networks,
where large degree nodes tend to be connected to large degree nodes (and vice versa), from disassortative networks ($r < 0$) networks, where small degree nodes tend to be connected to large degree nodes (and vice versa).
}

%The mixing patterns of the network is numerically quantified with the assortativity concept $r$. This measure estimates the preference of nodes to connect to others with similar degree $k_i = \sum_j a_{ij}$. If , $r$ is
%
%which represents the Pearson correlation for the degrees of linked nodes, and
%ranges between -1 and 1. In assortative networks ($r > 0$) links are
%predominantly established between nodes with similar degrees. On the other hand,
%in disassortative networks ($r < 0$) nodes with high degrees tend to connect
%with weakly connected nodes and vice versa.
%%{\bf (move all the complex equations to the Appendix and describe the measures with words?)}

\item

The so-called clustering coefficient, $C_i$, is given by the fraction of
closed triangles of a node, i.e. the number of actual connection between
neighbours of a node divided by the possible number of connections between
the neighbours. The local clustering coefficient $C_i$ refers to a node and the global clustering
coefficient~$C$ is the average of the coefficient of all nodes.
The local clustering coefficient quantifies how close the connections
among neighbors are to being a fully linked subgraph. The global version quantifies the extent to which nodes tend to cluster together. In a matrix, $C$ is computed as
\begin{equation} \label{aglomeracao}
C_i = \frac{ 3 \sum_{k > j > i} a_{ij} a_{ik} a_{jk} }{ \sum_{k > j > i} a_{ij} a_{ik} + a_{ji} a_{jk} + a_{ki} a_{kj}}.
\end{equation}

%
%The quasi-local topological structure of nodes was studied in terms of the
%so-called clustering coefficient $C$. This quantity measures the extent to which
%nodes tend to cluster together, i.e. the fraction of closed triangles among the
%neighbors of a node. The local clustering coefficient quantifies how
%close the connections among neighbors are to being a fully linked subgraph. In a
%matrix, $C$ is defined as


\item
The global structure of the network was also probed with the average shortest
path length $L$, which is the average number of hops needed to reach any node in
the network computed over all possible pairs of nodes. In geographical networks
$L$ quantifies the efficiency of the network to convey information; in text
networks it measures the relevance of words according to their distance to the
most frequent words.
%~\cite{comparing}.
The average shortest path length is
computed from the distance $\delta_{ij}$, which is the minimum number of steps
required to reach node $j$, starting from node $i$. Given $\delta_{ij}$, $L$ for
node $i$ is computed as
\begin{equation} \label{eq:sp}
	L_i = \frac{1}{M-1} \sum_{j \neq i}^{} \delta_{ij}.
\end{equation}

\item
The diameter $d$ of the network was also employed in characterizing the
networks, being defined as $d = \max\,\delta_{ij}$, i.e. the maximum distance
between any two nodes.

\item
We also characterized the topology of the networks
through the analysis of motifs, i.e. analysis of connectivity patterns expressed
in terms of small building blocks (or subgraphs).
%~\cite{milo}.
Here the feature
considered was the frequency of motifs comprising three nodes shown in
Figure~\ref{img:tourist-walk-schematic}.

\begin{figure}[h]
  \centering
  %\includegraphics[scale=0.45]{motivos3ex}
  \caption{Illustration of $13$ motifs comprising three nodes used to analyze the structure of text networks.}
  \label{img:tourist-walk-schematic}
\end{figure}

\end{itemize}

\newpage

\section{The Database} \label{database}

The database used comprises the New Testament of the Bible in the following
languages: Arabic, Basque, English, Esperanto, German, Greek, Hebrew, Hungarian,
Korean, Latin, Portuguese, Russian, Swahili, Vietnamese and Xhosa. We have also
analyzed $15$ books written in English and $15$ books in Portuguese. They are
listed respectively in Tables~\ref{tab.en} and~\ref{tab.pt}. All texts were
limited to their first $37,762$  tokens (after removing punctuation marks),
which correspond to the length of the Voynich Manuscript.  The New Testament has been chosen because it is widely available in many languages.
In addition, the New Testament is long enough to provide a reliable statistical analysis.

%{\bf (we should also provide some information about the VMS)}

\begin{table*}[h]
    \centering
    \caption{\label{tab.en} List of Books in English.}
        \begin{tabular}{|c|c|c|}
%        \hline
%        {\bf Year} & {\bf Title} & {\bf Author} \\
%        \hline
%        1605 & The Advancement of Learning & Francis Bacon \\
%        1612 & True Christianity & Johann Arndt \\
%        1624 & Devotions upon Emergent Occasions &  John Donne \\
%        1651 & Leviathan  & Thomas Hobbes \\
%        1726 & Gulliver's Travels & Jonathan Swift \\
%        1748 & Life's Progress through the Passions & Eliza Haywood \\
%        1771 & The Expedition of Humphry Clinker & Tobias Smollett \\
%        1792 & A Vindication of the Rights of Woman & Mary Wollstonecraft \\
%        1811 & Sense and Sensibility & Jane Austen \\
%        1826 & The Last of the Mohicans & James Fenimore Cooper \\
%        1847 & Wuthering Heights & Emily Brontë \\
%        1878 & The Return of the Native & Thomas Hardy \\
%        1909 & The Lady of the Shroud &  Bram Stoker \\
%        1913 & The New Freedom & Woodrow Wilson \\
%        1920 & The Age of Innocence &  Edith Wharton \\
%        \hline
    \end{tabular}
\end{table*}

\begin{table*}[h]
    \centering
    \caption{\label{tab.pt} List of Books in Portuguese.}
        \begin{tabular}{|c|c|c|}
%        \hline
%        {\bf Year} & {\bf Title} & {\bf Author} \\
%        \hline
%        1845 & Moço Loiro & Joaquim Manuel de Macedo \\
%        1848 & Os Dois Amores & Joaquim Manuel de Macedo \\
%        1862 & Amor de Perdição & Camilo Castelo Branco \\
%         1863 & Pupilas do Senhor Reitor & Júlio Dinis \\
%        1875 & A Escrava Isaura & Bernardo Guimarães \\
%        1876 & Helena & Machado de Assis \\
%        1879 & O Sacrifício & Franklin Távora \\
%        1884 & Casa de Pensão & Aluísio Azevedo \\
%        1887 & A Relíquia & Eça de Queirós \\
%        1888 & Os Maias & Eça de Queirós \\
%        1891 & O Missionário & Inglês de Souza \\
%        1899 & Dom Casmurro & Machado de Assis \\
%        1902 & Os Sertões & Euclides da Cunha \\
%        1920 & Cemitério dos Vivos & Lima Barreto \\
%        1948 & Clara dos Anjos & Lima Barreto \\
%        \hline
    \end{tabular}
\end{table*}

%\section{Variation across different languages and texts}

\newpage

\section{Additional tables}

\begin{table*}[h]
    \centering
    \caption{Set of books in Portuguese and English employed to validate the methodology for checking the compatibility with shuffled and normal texts.}
        \begin{tabular}{|c|c|c|}
        \hline
%        {\bf Abbreviation} & {\bf Title} & {\bf Author} \\
%        \hline
%        {\bf DCO} & David Copperfield & Charles Dickens\\
%        {\bf DRA} & Dracula & Bram Stoker \\
%        {\bf EVE} & Evelina (the History of a Young Lady's Entrance) & Fanny Burney\\
%        {\bf GEP} & Great Expectations & Charles Dickens\\
%        {\bf HTJ} & History of Tom Jones, a Foundling & Henry Fielding\\
%        {\bf MDC} & Moby Dick  & Herman Melville \\
%        {\bf PER} & Persuasion & Jane Austen \\
%        {\bf PPR} & Pride and Prejudice & Jane Austen \\
%        {\bf RCR} & Robinson Crusoe & Daniel Defoe\\
%        {\bf ULY} & Ulysses & James Joyce \\
%        \hline
%        {\bf MOR} & A Moreninha & Joaquim Manuel de Macedo \\
%        {\bf CPE} & Ao Correr da Pena & José de Alencar \\
%        {\bf BRC} & Memórias Póstumas de Brás Cubas & Machado de Assis \\
%        {\bf CON} & Contrastes e confrontos & Euclides da Cunha \\
%        {\bf EJC} & Esaú e Jacó & Machado de Assis \\
%        {\bf GSV} & Grande Sertão: Veredas &  João Guimarães Rosa \\
%        {\bf MSM} & Memórias de um Sargento de Milícias & Manuel Antônio de Almeida \\
%        {\bf GUA} & O Guarani & José de Alencar \\
%        {\bf POL} & Triste Fim de Policarpo Quaresma & Lima Barreto \\
%        {\bf PBA} & O Primo Basílio & Eça de Queirós \\
%        \hline
        \end{tabular}
\end{table*}

\begin{table*}[h]
    \centering
    \caption{\label{tab.00} Distance between original and shuffled texts. If $D > 1$ then the text is considered  to be significantly different from its shuffled version.
    }
        \begin{tabular}{|c|c|c|c|c|c|c|c|c|c|c|c|c|c|c|c|c|c|c|c|c|}
       % \hline
%        {\bf Book} & $ L^*$ & $ C^*$ & $ I $ & $ I^*$ & $B$ & $ k $ &  $\gamma_s$ &  $m_{G}$ & $m_{F}$ &  $m_{J}$ & $m_{D}$ & $m_{I}$  &  $m_{M}$  & $m_{A}$ & $m_{L}$ \\
%        \hline
%        {\bf DCO} & 22.1 & 81.7 & 34.8 & 21.1 & 790.5 & 195.9 & 55.6 & 95.5 & 158.3 & 59.2 & 107.7 & 186.1 & 59.6 & 549.1 & 1030.8 \\
%        {\bf DRA} & 25.1 & 62.0 & 26.6 & 23.2 & 3234.7 & 185.7 & 45.0 & 79.5 & 71.2 & 66.2 & 86.9 & 146.2 & 86.6 & 483.2 & 1237.3  \\
%        {\bf EVE} & 31.6 & 90.6 & 35.9 & 13.0 & 946.5  & 243.2 & 57.5 & 117.2 & 92.2 & 82.5 & 105.9 & 247.5 & 73.5 & 546.1 & 815.3 \\
%        {\bf GEP} & 31.2 & 41.6 & 22.8 & 41.9 & 1273.4 & 234.6 & 117.3 & 147.9 & 87.2 & 81.0 & 69.6 & 242.0 & 135.3 & 569.0 & 877.2\\
%        {\bf HTJ} & 31.9 & 90.3 & 17.2 & 14.4 & 36402.3 & 168.0 & 61.7 & 132.2 & 83.9 & 57.4 & 93.9 & 147.3 & 58.6 & 561.8 & 483.4 \\
%        {\bf MDC} & 24.2 & 34.2 & 18.7 & 19.9 & 660.2 & 96.8 & 48.6 & 125.9 & 91.9 & 78.3 & 75.9 & 138.0 & 63.8 & 540.9 & 929.3 \\
%        {\bf PER} & 34.4 & 87.5 & 24.5 & 26.1 & 7138.6 & 157.1 & 40.2 & 77.8 & 80.4 & 42.7 & 85.0 & 205.9 & 71.9 & 347.8 & 907.3 \\
%        {\bf PPR} & 43.6 & 52.4 & 13.1 & 19.4 & 5604.7 & 238.8 & 24.8 & 235.4 & 136.4 & 83.7 & 112.2 & 284.2 & 105.5 & 543.9 & 1376.7 \\
%        {\bf RCR} & 50.4 & 80.3 & 21.9 & 20.1 & 88327.9 & 355.9 & 38.5 & 166.6 & 103.4 & 81.0 & 136.6 & 251.2 & 51.7 & 794.9 & 1786.0  \\
%        {\bf ULY} & 30.06 & 24.3 & 33.5 & 31.1 & 197.5 & 112.3 & 76.8 & 56.6 & 137.0 & 73.0 & 102.8 & 159.9 & 81.4 & 385.6 & 998.4 \\
%        \hline
%        {\bf MOR}  & 48.2 & 39.9 & 29.6 & 35.4 & 59.2  & 93.7  & 26.9 & 73.9 & 72.6 & 33.1 & 76.3 & 141.5 & 40.9 & 329.7 & 430.5 \\
%        {\bf CPE}  & 43.1 & 41.1 & 32.5 & 14.7 & 969.1 & 109.5 & 21.8 & 67.4 & 103.6 & 26.1 & 54.5 & 143.8 & 60.7 & 422.6 & 784.9 \\
%        {\bf BRC}  & 35.6 & 38.8 & 31.3 & 19.7 & 137.1 & 84.9 & 19.4 & 50.0 & 96.4 & 27.0 & 55.8 & 263.6 & 49.3 & 262.4 & 349.0 \\
%        {\bf CON}  & 47.8 & 55.5 & 14.0 & 13.4 & 563.7 & 98.4 & 14.3 & 37.7 & 100.0 & 18.3 & 23.3 & 181.2 & 97.0 & 410.3 & 980.7 \\
%        {\bf EJC}  & 41.7 & 49.3 & 22.2 & 35.3 & 79.4  & 99.1  & 12.8 & 53.8 & 81.3 & 18.6 & 47.5 & 149.0 & 48.3 & 191.3 & 286.9 \\
%        {\bf GSV}  & 24.3 & 14.4 & 30.7 & 20.7 & 46.1  & 75.5  & 19.4 & 55.3 & 55.6 & 17.9 & 30.2 & 115.8 & 30.7 & 201.1 & 415.2 \\
%        {\bf MSM}  & 35.7 & 33.2 & 19.2 & 29.5 & 272.6 & 116.9 & 41.9 & 74.7 & 93.5 & 41.7  & 62.1 & 124.9 & 47.2 & 584.6 & 871.7 \\
%        {\bf GUA}  & 46.4 & 74.5 & 27.7 & 26.5 & 255.6 & 90.6  & 27.8 & 58.1 & 172.6 & 28.9 & 67.6 & 244.0 & 87.7 & 350.6 & 1111.8 \\
%        {\bf POL}  & 37.4 & 51.8 & 19.3 & 14.0 & 164.7 & 115.1 & 26.1 & 44.3 & 82.1  & 32.3 & 55.2 & 112.9 & 83.7 & 239.2 & 398.3 \\
%        {\bf PBA}  & 45.8 & 31.5 & 20.3 & 18.4 & 150.1 & 91.2  & 30.4 & 50.4 & 99.3  & 45.1 & 60.3 & 130.3 & 90.3 & 302.4 & 400.2 \\
%        \hline
        \end{tabular}
\end{table*}

\begin{table*}[h]
    \centering
    \caption{\label{tab.00} Values of compatibility with natural language manuscripts. Texts are considered incompatible with natural languages whenever $c < 0.05$. }
        \begin{tabular}{|c|c|c|c|c|c|c|c|c|c|c|c|c|c|c|c|c|c|c|c|c|}
        %\hline
%        {\bf Book} & $r$ & $L$ & $L^*$ & $C$ & $C^*$ & $I$ & $I^*$ & $B$ & $s^*$ & $\gamma_s$ \\
%        \hline
%        {\bf DCO} & 0.20 & 0.91 & 0.74 & 0.69 & 0.96 & 0.91 & 0.60 & 0.94 & 0.55 & 0.74 \\
%        {\bf DRA} & 0.19 & 0.99 & 0.81 & 0.31 & 0.93 & 0.49 & 0.96 & 0.60 & 0.29 & 0.55 \\
%        {\bf EVE} & 0.12 & 0.98 & 0.45 & 0.69 & 0.83 & 0.98 & 0.87 & 0.98 & 0.68 & 0.63 \\
%        {\bf GEP} & 0.33 & 0.97 & 0.77 & 0.79 & 0.77 & 0.87 & 0.39 & 0.86 & 0.23 & 0.89 \\
%        {\bf HTJ} & 0.13 & 0.83 & 0.33 & 0.36 & 0.65 & 0.66 & 0.99 & 0.28 & 0.27 & 0.68 \\
%        {\bf MDC} & 0.18 & 0.96 & 0.99 & 0.60 & 0.70 & 0.73 & 0.94 & 0.95 & 0.11 & 0.68 \\
%        {\bf PER} & 0.25 & 0.85 & 0.61 & 0.43 & 0.99 & 0.78 & 0.94 & 0.53 & 0.47 & 0.48 \\
%        {\bf PPR} & 0.15 & 0.91 & 0.42 & 0.60 & 0.96 & 0.39 & 0.74 & 0.46 & 0.65 & 0.48 \\
%        {\bf RCR} & 0.19 & 0.95 & 0.55 & 0.38 & 0.84 & 0.41 & 0.85 & 0.23 & 0.47 & 0.39 \\
%        {\bf ULY} & 0.21 & 0.58 & 0.72 & 0.73 & 0.54 & 0.81 & 0.43 & 0.65 & 0.15 & 0.98 \\
%        \hline
%        {\bf MOR} & 0.09 & 0.69 & 0.64 & 0.29 & 0.98 & 0.94 & 0.69 & 0.77 & 0.13 & 0.73 \\
%        {\bf CPE} & 0.08 & 0.85 & 0.50 & 0.28 & 0.84 & 0.55 & 0.24 & 0.28 & 0.19 & 0.54 \\
%        {\bf BRC} & 0.09 & 0.47 & 0.80 & 0.08 & 1.00 & 0.79 & 0.38 & 0.96 & 0.17 & 0.63 \\
%        {\bf CON} & 0.07 & 0.58 & 0.27 & 0.37 & 0.19 & 0.48 & 0.22 & 0.35 & 0.39 & 0.52 \\
%        {\bf EJC} & 0.07 & 0.72 & 0.79 & 0.24 & 0.57 & 0.75 & 0.69 & 0.91 & 0.08 & 0.41 \\
%        {\bf GSV} & 0.15 & 0.43 & 0.79 & 0.07 & 0.57 & 0.43 & 0.36 & 0.68 & 0.24 & 0.58 \\
%        {\bf MSM} & 0.10 & 0.83 & 0.60 & 0.60 & 0.91 & 0.86 & 1.00 & 0.77 & 0.70 & 0.84 \\
%        {\bf GUA} & 0.07 & 0.80 & 0.31 & 0.62 & 0.51 & 0.94 & 0.50 & 0.70 & 0.80 & 0.87 \\
%        {\bf POL} & 0.12 & 0.82 & 0.63 & 0.18 & 0.74 & 0.57 & 0.35 & 0.63 & 0.23 & 0.55 \\
%        {\bf PBA} & 0.10 & 0.79 & 0.38 & 0.38 & 0.88 & 0.57 & 0.90 & 0.91 & 0.35 & 0.98 \\
%        \hline
        \end{tabular}
\end{table*}


%milicias_short0-shuffled.mat = MSM
%o_guarani_short0-shuffled.mat = GUA
%policarpo_quaresma_short0-shuffled.mat = POL
%primo_basilio_short0-shuffled.mat = PBA


%- Falar do database das bÃ­blias
%- Lista dos textos em portuguÃªs e em inglÃªs.
%- Definir o numero de tokens: $\epsilon^{-1}$

\newpage
$\;$
\newpage
$\;$

%\bibliography{template}


%\section*{TO DO LIST:}

%\begin{itemize}

%\item[1.] Verificar se a biblia esta dentro da flutuacao dos livros daquela lingua {en,pt}.
%Descartado

%\item[2.] Definir e computar $c(P1,P2)$: Kolmogorov-Smirnoff statistic, pairwise comparison and p-value from a binomial
%  distribution. Identifica quais medidas satisfazem [C1,C1'].
%Feito

%\item[3.] Verificar condicoes C2,C3 para as duas definicoes de $\sigma$ (MinMax, std. deviation)
%Feito

%\item[4.] Verificar se o esperanto eh outlier.
%RESP:  A ï¿½NICA MEDIDA QUE O ESPERANTO ï¿½ OUTLIER ï¿½ A Mï¿½DIA DA INTERMITENCIA DAS PALAVRAS MAIS FREQUENTES,
% NESTE CASO O VALOR ï¿½ O MAIOR DE TODOS.

%\item[5.] Aplicar para o Voynich.

%\item[6.] Keywords
%Feito, escrever

%\item[7.] Check and make clear, which measrues depend on the vocabulary size and
%which not.
%Feito, tabela

%\end{itemize}

%%%%%%%%%%%%%%%%%%%%%%%%%%%%%%%%% Appendix %%%%%%%%%%%%%%%%%%%%%%%%%%%%%%%%%

%\newpage
%$\;$
%\newpage
%$\;$
%\newpage
%$\;$
%\newpage
%$\;$
%\newpage
%$\;$
%\newpage
%
%\section*{Notacao}
%
%MUDANCAS NA NOTACAO:
%\begin{itemize}
%
%\item $\langle \ldots \rangle$ sao usados para medias entre livros, nao na definicao das medidas.
%
%\item $\langle X \rangle_2$ aparece agora como $X^*$ (tambem $\tilde{X}^*$, etc.).
%
%\item Mudanca nos indices duplos: $X_{\tau,l} \mapsto X_{t=\tau,l}; X_{\tau,\lambda} \mapsto X_{t=\tau,l=\lambda}$, etc. O mesmo para $P_{t,l}$.
%
%\item  Media e desvio padrao entre textos: $X_m \mapsto \langle X \rangle, \Delta X \mapsto \sigma(X)$ .
%]
%\item Measurements $\mapsto$ measures.
%
%\end{itemize}
%
%\section*{A fazer}
%
%PRINCIPAIS PONTOS A SEREM FEITOS:
%
%\begin{itemize}
%
%\item Verificar os pontos em vermelho no texto, corrigindo a notacao como acima.
%
%\item Definicao de $\zeta_3$. Dependendo dos resultados das 3 alternativas discutidas, convergir para um unico criterio $\zeta_3$ (note que
%  $\zeta_3$ pode ser aplicado tambem a casos em que $\zeta_1$ falha).
%
%\item Esclarecer se as medidas usadas na sec. IVB satisfazem $\zeta_3$ ou nao. Faz sentido usa-las, caso violem $\zeta_3$? De maneira geral
%  nao esta claro qual a relacao entre as condicoes $\zeta$ e as perguntas.
%
%\item Usar todas as medidas em que $\zeta_3$ eh satisfeito para tentar identificar a lingua de livros (em pt e en) corretamente. Dependendo
%  do sucesso, aplicar ao Voynich.
%
%\end{itemize}

\section{Transcription of the Voynich Manuscript and parsing.}

We obtained the Voynich transcription from
http://www.ic.unicamp.br/~stolfi/voynich/98-12-28-interln16e6/
(accessed: 22.10.2010),
which is provided by Jorge Stolfi (http://www.ic.unicamp.br/~stolfi/).
The site states the following permissions:
\quote{
Takeshi reports that the Beinecke library does not see his transcription as
infringing on their license constraints, and he kindly allowed me to merge his
file into the interlinear. My own transcriptions are derived from from sources
that (to my knowledge) do not have such constraints.

As far as I am concerned, you are free to copy, use, modify, and republish these
files in any way you wish, provided that you give all due credit, and you do not
try to impose any other conditions or copyrights on these files, or any derived
files.
}

The archive text16e6.zip contains the file TEXT16E6.EVT.
It is \emph{an interlinear archive of voynich manuscript transcriptions}
(12/1998).
We choose the transcription \emph{H} by Takeshi Takahashi.
According to the overview it is the first complete transcription of the VMS
and leads to the longest parsed ASCII text.

The source contains detailed comments and line by line consists of
various transcriptions.
Accordingly, parsing is necessary to transform the text into a processable
text file.
The parsing consists of the following steps:
\begin{enumerate}
\item omit lines begin with ``\%'', i.e.\ transcriber comments
\item handle some details:
\begin{enumerate}
\item skip first column of f49v which seems to be some kind of bullet points
\item remove individual characters in the rings (f57)
\item skip first column of f66r which seems to be some kind of bullet points
\item skip 6 characters in the center of f69r
\item skip outermost ring of f70r1 which is incomplete
\item skip 5 characters in the upper right corner (f75)
\item skip column of characters in the left (f76)
\end{enumerate}
\item change word separators (``,'', ``.'', ``-'', ``='') to space
\item remove fillers (``\%'', ``!'')
\item skip labels of figures (``okchdy'', ``dar alocfhy'', ``dchedaly'', ``otarodl shy orory'')
\item skip special characters (``\&138'', ``\&152'', ``\&153'', ``\&169'', ``\&170'', ``\&171'', ``\&172'', ``\&195'', ``\&252'', ``\&253'', ``\&F'', ``\&I''', `\&I"'', `\&I'', `\&K'', `\&o''', `\&O''', `\&O'', `\&q"'', `\&S'', `\&T'', `\&Y'')
\item skip comments in curreled brackets,
such as \{7pt star\}, \{hole\}, \{label f \}, \{was <f70v2 14A;K>\}, etc.
\item remove curreled brackets
\end{enumerate}
The parsed text contains some ``*'' which are mostly unreadable characters.

The first three lines are:
\quote{
fachys ykal ar ataiin shol shory cthres y kor sholdy\\
sory ckhar or y kair chtaiin shar are cthar cthar dan\\
syaiir sheky or ykaiin shod cthoary cthes daraiin sa\\
}

\end{document}
